# Supplementary material for: Fibrinogen in Alzheimer’s Disease, Parkinson’s Disease and Lewy Body Dementia: A Mendelian Randomization Study
Source: Front Aging Neurosci. 2022 Jul 6;14:847583. doi: 10.3389/fnagi.2022.847583 (PMC9300417; doi:10.3389/fnagi.2022.847583)
Supplement: Supplementary file 1 [file Data_Sheet_1.xlsx]

## Sheet: Supplementary table 1A
Supplementary table 1A SNP fibrinogen and SNP outcomes associations after data harmonization.
SNP	SNP-fibrinogen							SNP-AD			SNP-PD			SNP-DLB
	A1	A2	Freq	Beta	SE	P	F	Beta	SE	P	Beta	SE	P	Beta	SE	P
rs10157379	T	C	0.62	0.01	0.001	3.12e-22	47.1433	-8.46918e-05	0.00221777	0.969538	0.0163	0.0174	0.3469	0.00129083	0.0380255	0.972921
rs10226084	T	C	0.52	-0.007	0.001	6.68e-11	24.4668	-0.00287818	0.00217477	0.185688	-0.0003	0.0196	0.9873	-0.0276541	0.0372583	0.457886
rs10512597	T	C	0.18	-0.009	0.001	4.23e-11	23.9169	0.000454626	0.00267643	0.865118	-0.0209	0.0219	0.3395	-0.0379781	0.0483356	0.432037
rs1154988	A	T	0.78	-0.012	0.001	2.98e-24	49.4465	NA	NA	NA	NA	NA	NA	NA	NA	NA
rs12712127	A	G	0.41	0.006	0.001	3.66e-10	17.4197	-0.00204529	0.00222202	0.35733	0.0091	0.0224	0.685499	-0.0136568	0.0378261	0.71806
rs12915708	C	G	0.3	-0.007	0.001	3.45e-11	20.5842	NA	NA	NA	NA	NA	NA	NA	NA	NA
rs1476698	A	G	0.65	0.007	0.001	1.44e-10	22.3	0.00238804	0.00224419	0.287284	0.0101	0.0191	0.596401	-0.0522129	0.0390214	0.180858
rs1800789	A	G	0.21	0.031	0.001	1.94e-140	319.971	-0.000179347	0.00270814	0.947198	0.0134	0.0209	0.5194	-0.00606536	0.0458525	0.894769
rs1938492	A	C	0.62	0.008	0.001	1.12e-15	30.1661	0.00127711	0.00220822	0.563032	0.0122	0.0173	0.4819	0.0122406	0.0387589	0.752134
rs2106854	T	C	0.21	-0.019	0.001	1.93e-54	119.935	-0.00700703	0.00265965	0.00842442	-0.0056	0.0208	0.7887	-0.00905588	0.0460571	0.844118
rs2286503	T	C	0.36	-0.005	0.001	2.26e-07	11.5212	-0.0019697	0.00221878	0.374681	0.0046	0.0184	0.8009	-0.0127287	0.0386509	0.741915
rs4129267	T	C	0.39	-0.011	0.001	4.57e-30	57.6069	0.00305234	0.00223594	0.172214	0.0199	0.0172	0.2457	-0.0267147	0.0378213	0.47997
rs434943	A	G	0.31	0.008	0.001	1.73e-10	27.3868	0.0024492	0.00245601	0.318655	-0.0129	0.0209	0.5357	-0.0414336	0.0398731	0.298738
rs4817986	T	G	0.28	-0.009	0.001	3.39e-14	32.6702	0.00158446	0.00243099	0.514545	0.0028	0.0188	0.8818	-0.0564201	0.0418304	0.177407
rs6010044	A	C	0.8	-0.008	0.001	7.07e-09	20.4841	-0.00125584	0.00264875	0.635409	0.0036	0.0229	0.8765	-0.0959463	0.0456032	0.0353886
rs6734238	A	G	0.58	-0.01	0.001	6.66e-22	48.745	0.00136415	0.00219403	0.534102	-0.0054	0.017	0.751	-0.0199889	0.0377596	0.596532
rs715	T	C	0.68	0.011	0.001	3.95e-19	52.6885	0.000694745	0.00236088	0.768549	NA	NA	NA	-0.0285097	0.0404132	0.480597
rs7204230	T	C	0.7	0.008	0.001	6.4e-12	26.8873	0.00181961	0.00231517	0.431896	0.0101	0.0195	0.6048	-0.00955421	0.0396623	0.809564
rs7464572	C	G	0.6	-0.006	0.001	7.41e-09	17.2829	NA	NA	NA	NA	NA	NA	NA	NA	NA
rs7896783	A	G	0.48	-0.009	0.001	4.43e-20	40.4522	-0.00263492	0.00216063	0.222648	0.0102	0.0168	0.5425	0.0410172	0.0367846	0.264804
rs7968440	A	G	0.64	0.006	0.001	1.37e-09	16.5915	4.37772e-05	0.00227512	0.984648	-0.0334	0.0177	0.0586894	-0.00669752	0.0384873	0.861888
Abbreviations: A1, Allele 1; A2, Allele 2; AD, Alzheimer's disease; DLB, dementia with Lewy bodies; Freq: frequencies; PD, Parkinson's Disease; SE, Standard error; SNP, single nucleotide polymorphism.
Bold : values refer to proxy SNP in PD using TwoSampleMR package in R.
NA: removed SNP.
Beta values and frequencies refer to allele 1.
Values for SNP fibrinogen were adjusted for age, sex, BMI and smoking.

## Sheet: Supplementary table 1B
Supplementary table 1B SNP γ-fibrinogen and SNP outcomes associations after data harmonization.
SNP	SNP-γ-fibrinogen						SNP-AD			SNP-PD			SNP-DLB
	A1	A2	Freq	Beta	P	F	Beta	SE	P	Beta	SE	P	Beta	SE	P
rs10050268	T	C	0.1538	0.0518	1.72e-13	84.7171	-0.00240031	0.00294374	0.414847	0.0245	0.0324	0.4483	-0.00604624	0.0536944	0.910338
rs11726534	A	G	0.6269	0.0276	6.94e-10	43.0303	-0.00249997	0.00222567	0.261334	-0.0164	0.0179	0.3575	0.00329442	0.0383323	0.931507
rs13116186	A	C	0.1384	0.0433	5.33e-12	54.0589	0.00343045	0.00828988	0.679012	0.0684	0.0365	0.0613197	0.0104552	0.054754	0.848559
rs1984906	A	G	0.1758	0.0931	2.48e-60	312.116	-0.00596761	0.00281284	0.0338744	0.0215	0.0254	0.3974	0.0448204	0.0489755	0.360157
rs2066854	T	A	0.7603	0.2031	1.50E-417	2247.47	NA	NA	NA	-0.0029	0.0199	0.8842	NA	NA	NA
rs2070008	C	T	0.1169	0.1054	1.09e-52	284.182	-0.00263487	0.00318003	0.40735	0.0282	0.0255	0.2693	-0.0485822	0.0572788	0.396341
rs2070016	G	A	0.1438	0.0672	1.27e-23	135.62	0.0038336	0.00308229	0.213591	0.0019	0.0249	0.9405	-0.0605263	0.0512626	0.23772
rs2227408	A	T	0.9667	0.2037	6.15e-51	332.674	NA	NA	NA	-0.0359	0.0456	0.4314	NA	NA	NA
rs28365896	T	C	0.9588	0.2188	1.44e-57	478.171	0.000860334	0.00734241	0.906723	-0.0398	0.0721	0.5806	0.198897	0.179192	0.267012
rs35555271	G	A	0.962	0.1213	2.95e-18	131.136	0.0040681	0.00688182	0.554428	-0.1225	0.0578	0.0340902	0.24859	0.101651	0.014464
rs4379044	C	T	0.5537	0.0415	2.5e-21	103.455	-0.0118824	0.0107992	0.2712	NA	NA	NA	-0.0375655	0.0371468	0.311846
rs62330252	G	A	0.9342	0.0637	4.5e-10	60.3516	0.00507225	0.00458483	0.268592	-0.0372	0.0401	0.3535	0.0457466	0.0771082	0.552995
rs62330387	A	C	0.4966	0.0811	8.6e-81	412.948	-0.000716652	0.0021866	0.743102	0.0147	0.0184	0.4228	-0.0350709	0.0373135	0.347274
rs71605211	C	T	0.0291	0.0971	2.42e-12	64.4827	-0.00274924	0.00752019	0.714678	-0.0099	0.0699	0.887	0.200636	0.11591	0.0834547
rs7664052	C	T	0.9189	0.0541	6.17e-09	52.7316	-0.0107436	0.00471794	0.0227749	0.0281	0.0434	0.517001	0.0300923	0.0809534	0.710099
rs9884775	G	T	0.5147	0.0469	1.35e-26	133.994	0.000429404	0.0021584	0.842305	0.014	0.0192	0.464	-0.0374692	0.0369567	0.310667
Abbreviations: A1, Allele 1; A2, Allele 2; AD, Alzheimer's disease; DLB, dementia with Lewy bodies; Freq: frequencies; PD, Parkinson's Disease; SE, Standard error; SNP, single nucleotide polymorphism.
NA: removed SNP.
Beta values and frequencies refer to allele 1.

## Sheet: Supplementary table 2A
Supplementary table 2A Results from primary MR and sensitivity analyses of the association between genetically predicted fibrinogen levels and AD, PD and DLB. Estimated ORs of per unit increase in log-transformed fibrinogen on each outcome.
Outcomes and Methods	Parameter	OR (95% CI)	P
AD(nsnps=18)
IVW(RE)	OR	1.075(0.978-1.182)	0.139
IVW(FE)	OR	1.075(0.974-1.186)	0.153
MR Egger	OR	1.030(0.838-1.267)	0.780528
	Intercept(0.0005)		0.657
Weighted median	OR	1.001(0.869-1.153)	0.993
Maximum likelihood	OR	1.076(0.975-1.188)	0.145
Q test			0.533
MR-PRESSO	global test		0.068
PD(nsnps=17)
IVW(RE)	OR	1.187(0.647-2.178)	0.579
IVW(FE)	OR	1.187(0.533-2.646)	0.675
MR Egger	OR	1.949(0.383-9.909)	0.433767
	Intercept(-0.0064)		0.503
Weighted median	OR	1.479(0.494-4.426)	0.484
Maximum likelihood	OR	1.190(0.533-2.659)	0.671
Q test			0.906
MR-PRESSO	global test		0.313
DLB(nsnps=18)
IVW(RE)	OR	1.298(0.294-5.723)	0.731
IVW(FE)	OR	1.298(0.241-6.993)	0.762
MR Egger	OR	0.958(0.028-32.331)	0.981449
	Intercept(0.0038)		0.85
Weighted median	OR	0.991(0.091-10.748)	0.994
Maximum likelihood	OR	1.305(0.241-7.067)	0.758
Q test			0.723
MR-PRESSO	global test		0.813
Abbreviations: AD, Alzheimer's disease; DLB, dementia with Lewy bodies; FE, fixed effects; IVW, Inverse variance weighting; MR, mendelian randomization; OR, odds ratio; PD, Parkinson's Disease; RE, random effects.

## Sheet: Supplementary table 2B
Supplementary table 2B Results from primary MR and sensitivity analyses of the association between genetically predicted γ-fibrinogen levels and AD, PD and DLB. Estimated ORs of per unit increase in log-transformed γ-fibrinogen on each outcome.
Outcomes and Methods	Parameter	OR (95% CI)	P
AD(nsnps=14)
IVW(RE)	OR	0.984(0.959-1.010)	0.214
IVW(FE)	OR	0.984(0.960-1.008)	0.178
MR Egger	OR	1.002(0.941-1.066)	0.960805
	Intercept(-0.0015)		0.541
Weighted median	OR	0.988(0.955-1.021)	0.462
Maximum likelihood	OR	0.984(0.960-1.008)	0.178
Q test			0.29
MR-PRESSO	global test		0.455
PD(nsnps=15)
IVW(RE)	OR	1.093(0.523-2.281)	0.83
IVW(FE)	OR	1.093(0.430-2.774)	0.826
MR Egger	OR	1.794(0.239-13.449)	0.488281
	Intercept(0.0131)		0.338
Weighted median	OR	1.266(0.409-3.923)	0.969
Maximum likelihood	OR	1.093(0.430-2.778)	0.825
Q test			0.397
MR-PRESSO	global test		0.499
DLB(nsnps=14)
IVW(RE)	OR	1.032(0.651-1.637)	0.892
IVW(FE)	OR	1.032(0.687-1.552)	0.878
MR Egger	OR	2.195(0.751-6.418)	0.176577
	Intercept(-0.0553)		0.157
Weighted median	OR	0.741(0.402-1.364)	0.335
Maximum likelihood	OR	1.033(0.685-1.556)	0.878
Q test			0.217
MR-PRESSO	global test		0.373
Abbreviations: AD, Alzheimer's disease; DLB, dementia with Lewy bodies; FE, fixed effects; IVW, Inverse variance weighting; MR, mendelian randomization; OR, odds ratio; PD, Parkinson's Disease; RE, random effects.

## Sheet: Supplementary table 3A
Supplementary table 3A Results of leave-one-out analysis of fibrinogen-associated SNPs. Estimated ORs of per unit increase in log-transformed fibrinogen on each outcome.
	AD				PD				DLB
	IVW		MR egger		IVW		MR egger		IVW		MR egger
Excluded SNP	OR	P	OR	P	OR	P	OR	P	OR	P	OR	P
rs10157379	1.07922	0.136334	1.03118	0.778437	1.09013	0.784313	1.93584	0.43924	1.30677	0.738407	0.96017	0.982237
rs10226084	1.06478	0.19784	1.04528	0.683095	1.19053	0.589404	1.97104	0.430569	1.17553	0.834902	1.12623	0.948528
rs10512597	1.07841	0.135116	1.02903	0.792797	1.11524	0.724778	2.00142	0.41725	1.16935	0.839771	0.989609	0.995435
rs12712127	1.0829	0.100449	1.00521	0.961944	1.16795	0.626843	2.07905	0.397448	1.3614	0.693528	0.820512	0.91509
rs1476698	1.06727	0.188707	1.04108	0.71092	1.15301	0.655803	2.08682	0.393944	1.56582	0.538349	0.684693	0.836996
rs1800789	1.11667	0.0609955	1.25664	0.271821	1.01999	0.960229	2.18864	0.639375	1.6371	0.605252	2.8253	0.767798
rs1938492	1.07131	0.174746	1.03245	0.771373	1.12906	0.702938	2.07094	0.396944	1.24513	0.781625	0.990806	0.995975
rs2106854	1.02832	0.526284	0.926279	0.511974	1.16371	0.659765	1.97151	0.460789	1.25786	0.783357	0.863296	0.940429
rs2286503	1.07005	0.171748	1.04614	0.685642	1.20351	0.562831	1.91699	0.457385	1.26098	0.767026	1.06201	0.974363
rs4129267	1.09928	0.0407877	1.04357	0.692261	1.37309	0.288156	2.07235	0.395396	1.12301	0.883684	0.887873	0.948168
rs434943	1.06762	0.188772	1.03586	0.744919	1.24162	0.49226	1.8802	0.460493	1.53289	0.571335	0.817273	0.912246
rs4817986	1.08414	0.102942	1.0273	0.801964	1.21026	0.557119	1.94108	0.437714	1.04896	0.948513	1.02421	0.989548
rs6010044	1.07238	0.166839	1.03171	0.776257	1.20267	0.566772	1.93678	0.439921	0.987701	0.984739	1.22738	0.91084
rs6734238	1.08701	0.0943492	1.03242	0.766447	1.16062	0.650217	1.94454	0.436209	1.18001	0.835006	0.944914	0.975239
rs715	1.07508	0.159799	1.03081	0.782539	NA	NA	NA	NA	1.53048	0.586819	1.04919	0.979053
rs7204230	1.06935	0.183094	1.03426	0.757931	1.15026	0.662413	2.02752	0.410049	1.35737	0.698851	0.914751	0.961181
rs7896783	1.06371	0.214527	1.03337	0.760021	1.26795	0.455861	1.90778	0.449591	1.62148	0.520982	0.890978	0.949603
rs7968440	1.07578	0.147806	1.02456	0.827002	1.32851	0.247574	1.45914	0.661361	1.33062	0.71635	0.876823	0.943481
All	1.07454	0.138884	1.03033	0.780528	1.18719	0.579366	1.94899	0.433767	1.29756	0.730826	0.958488	0.981449
Abbreviations: AD, Alzheimer's disease; DLB, dementia with Lewy bodies; IVW, Inverse variance weighting; OR, odds ratio; PD, Parkinson's Disease; SNP, single nucleotide polymorphism.
NA: removed SNP.

## Sheet: Supplementary table 3B
Supplementary table 3B Results of leave-one-out analysis of γ-fibrinogen-associated SNPs. Estimated ORs of per unit increase in log-transformed γ-fibrinogen on each outcome.
	AD				PD				DLB
	IVW		MR egger		IVW		MR egger		IVW		MR egger
Excluded SNP	OR	P	OR	P	OR	P	OR	P	OR	P	OR	P
rs10050268	0.985127	0.28341	1.00002	0.99963	1.00955	0.894965	0.920918	0.546915	1.0389	0.878495	2.21172	0.193842
rs11726534	0.985415	0.277694	0.989971	0.80035	1.02217	0.757611	0.815581	0.167926	1.03038	0.903758	3.02958	0.0998738
rs13116186	0.983319	0.219144	1.00294	0.930338	1.00467	0.941871	0.942008	0.643701	1.02645	0.916131	2.31505	0.170589
rs1984906	0.992891	0.597543	1.01725	0.585428	1.00054	0.994123	0.910118	0.484976	0.94996	0.843124	1.95693	0.28799
rs2066854	NA	NA	NA	NA	1.044	0.670758	0.882623	0.569125	NA	NA	NA	NA
rs2070008	0.985354	0.325771	1.00689	0.84935	0.993091	0.924206	0.901661	0.43618	1.12355	0.650465	3.07403	0.0758149
rs2070016	0.97821	0.0885233	1.0012	0.968331	1.01469	0.84405	0.910492	0.495505	1.11273	0.658531	2.27962	0.157842
rs2227408	NA	NA	NA	NA	1.03541	0.640086	0.941247	0.668507	NA	NA	NA	NA
rs28365896	0.980654	0.180307	0.994425	0.894278	1.02423	0.744799	0.925692	0.579351	0.971876	0.906739	1.92537	0.323301
rs35555271	0.981321	0.169478	0.99618	0.910486	1.03735	0.54577	0.932045	0.583441	0.904409	0.615855	1.54413	0.432025
rs4379044	0.984289	0.233596	0.999747	0.993845	NA	NA	NA	NA	1.08916	0.724898	2.04898	0.251589
rs62330252	0.980909	0.141547	1.00229	0.941995	1.02248	0.754229	0.90383	0.441141	1.01112	0.964133	2.18161	0.193008
rs62330387	0.98178	0.232389	0.99964	0.991686	0.9984	0.982941	0.915134	0.513439	1.1632	0.566274	2.69445	0.104407
rs71605211	0.984001	0.247212	1.00225	0.947432	1.01625	0.825542	0.91336	0.507909	0.968749	0.887792	1.92876	0.236619
rs7664052	0.98729	0.274781	0.997199	0.923701	1.01142	0.874968	0.917889	0.529985	1.02184	0.930075	2.22158	0.186385
rs9884775	0.981801	0.193655	1.00978	0.776183	1.00692	0.924397	0.92268	0.570024	1.09871	0.700145	2.06327	0.236176
All	0.983703	0.214406	1.00159	0.960805	1.01517	0.830263	0.912906	0.488281	1.03245	0.891979	2.19485	0.176577
Abbreviations: AD, Alzheimer's disease; DLB, dementia with Lewy bodies; IVW, Inverse variance weighting; OR, odds ratio; PD, Parkinson's Disease; SNP, single nucleotide polymorphism.
NA: removed SNP.

## Sheet: Supplementary table 4A
Supplementary table 4A SNPs associated with fibrinogen, γ-fibrinogen, CRP levels and height levels from summary level GWAS data.
	SNP	A1	A2	Freq	Beta	SE	P	F
Fibrinogen
	rs2227426	A	G	0.1787	0.1823	0.0172	3.72e-26	33.0698
	rs7660987	A	T	0.6758	-0.0901	0.0152	3.125e-09	15.4158
	rs2706383	A	G	0.1959	-0.0952	0.0169	1.619e-08	10.0046
γ-Fibrinogen
	rs2227426	A	G	0.1788	0.1828	0.0171	1.28e-26	33.658
	rs59950280	A	G	0.3419	0.0803	0.0143	1.75e-08	14.2061
	rs1049636	A	G	0.6986	0.0846	0.0153	3.12e-08	12.8899
CRP
	rs28480230	T	C	0.36232	-0.1829	0.0253	5.01187e-13	24.3129
	rs2808628	A	G	0.33393	-0.182	0.0264	5.37032e-12	21.2651
	rs2259852	A	G	0.34328	-0.1619	0.0258	3.46737e-10	17.8399
Height
	rs10231759	C	T	0.286	0.15	0.027	1.6e-08	12.6143
	rs10475992	T	C	0.525	0.18	0.031	8.9e-09	16.8319
	rs10492321	A	T	0.19	0.24	0.039	9.40005e-10	11.6652
	rs1074683	G	C	0.208	-0.2	0.032	2.90001e-10	12.8803
	rs10748128	T	G	0.348	0.17	0.029	1.2e-08	15.608
	rs10838708	A	G	0.509	-0.16	0.025	9.90011e-10	20.4971
	rs11054421	A	G	0.393	0.16	0.027	1.2e-09	16.77
	rs11205303	C	T	0.358	0.23	0.03	3.80014e-15	27.063
	rs1173727	C	T	0.517	-0.16	0.026	1.6e-10	18.9334
	rs12200980	G	T	0.425	0.17	0.025	9.70063e-11	22.629
	rs13210323	C	A	0.275	-0.17	0.03	1.09999e-08	12.8138
	rs1351394	C	T	0.517	-0.25	0.025	6.00067e-22	50.0932
	rs1415701	A	G	0.25	-0.17	0.029	1.2e-08	12.8967
	rs1432559	G	T	0.175	0.22	0.036	2.90001e-09	10.7912
	rs1490384	T	C	0.433	0.17	0.025	8.19974e-12	22.7344
	rs153750	G	T	0.675	0.16	0.027	1.7e-09	15.4206
	rs1582874	C	T	0.483	0.28	0.025	2.90001e-29	62.8853
	rs17361789	G	T	0.233	0.19	0.031	7.59994e-10	13.4371
	rs17720281	T	C	0.3	0.2	0.028	5.00035e-13	21.455
	rs1866146	A	G	0.717	-0.16	0.027	1.6e-09	14.2622
	rs2034629	G	A	0.283	0.17	0.026	4.30031e-11	17.3665
	rs2039986	A	G	0.267	-0.19	0.03	1.2e-10	15.715
	rs2079795	C	T	0.7	-0.17	0.027	1.40001e-09	16.6663
	rs2093210	T	C	0.596	-0.17	0.027	1.6e-09	19.112
	rs2145270	T	C	0.61	-0.19	0.028	1.50003e-11	21.9377
	rs2163167	C	T	0.575	-0.15	0.025	9.29994e-09	17.6124
	rs224333	A	G	0.319	0.29	0.028	7.50067e-25	46.7422
	rs2247056	C	T	0.612	-0.19	0.03	1.5e-10	19.0719
	rs2273805	A	T	0.608	-0.16	0.026	2.69998e-09	18.0705
	rs2280470	G	A	0.661	-0.16	0.028	2.99999e-09	14.6456
	rs2284746	G	C	0.583	0.15	0.026	1e-08	16.1978
	rs2982712	C	T	0.525	0.16	0.028	1.29999e-08	16.3005
	rs310405	A	G	0.465	0.16	0.026	1e-09	18.8621
	rs3118905	A	G	0.237	-0.25	0.029	5.79963e-18	26.9216
	rs3764419	A	C	0.375	-0.15	0.026	1.5e-08	15.6154
	rs3791679	G	A	0.28	-0.2	0.033	8.19993e-10	14.8237
	rs3814333	T	C	0.342	0.16	0.027	5.89997e-09	15.8193
	rs42235	T	C	0.34	0.27	0.029	9.3994e-21	38.9986
	rs509035	A	G	0.325	0.18	0.028	2.30001e-10	18.1513
	rs552707	C	T	0.686	-0.16	0.028	2.1e-08	14.0783
	rs584438	A	C	0.417	-0.16	0.027	1.09999e-09	17.0909
	rs6141600	C	T	0.259	0.18	0.031	2.90001e-09	12.9507
	rs6967145	C	G	0.375	-0.15	0.026	4.09996e-08	15.6155
	rs718444	T	C	0.331	0.16	0.026	2.19999e-09	16.7874
	rs7534091	G	A	0.333	-0.18	0.031	7.10003e-09	14.9909
	rs7652177	G	C	0.525	0.14	0.025	9.20005e-09	15.6541
	rs7663818	T	C	0.158	-0.3	0.043	2.09991e-12	12.9635
	rs7701414	G	A	0.483	0.16	0.025	4.79999e-10	20.4805
	rs798554	T	C	0.296	-0.24	0.029	3.59998e-17	28.5947
	rs8030379	A	G	0.475	0.16	0.025	7.50067e-11	20.4523
	rs806794	G	A	0.276	-0.22	0.029	6.09958e-14	23.0329
	rs8081612	T	C	0.325	0.18	0.029	2e-10	16.9203
	rs9264601	A	G	0.449	0.15	0.028	4.60002e-08	14.2117
	rs9264603	A	G	0.439	0.16	0.028	3.09999e-08	16.0987
	rs9391253	T	A	0.367	0.18	0.028	1.40001e-10	19.223
	rs954585	G	A	0.392	0.15	0.027	4.90004e-08	14.7242
	rs9596219	T	C	0.225	0.17	0.031	4.90004e-08	10.4944
	rs9832740	C	G	0.542	-0.14	0.025	2.5e-08	15.5826
Abbreviations: A1, Allele 1; A2, Allele 2; Freq: frequencies; SE, Standard error; SNP, single nucleotide polymorphism.
Beta values and frequencies refer to allele 1.

## Sheet: Supplementary table 4B
Supplementary table 4B Results from univariable MR analyses of the association between fibrinogen and γ-fibrinogen levels with each outcome using summary level GWAS data.
	MR Method
Fibrinogen
	AD	OR[95% CI]	P
	IVW (RE)	1.030(0.984-1.078)	0.208
	IVW (FE)	1.030(1.003-1.058)	0.003
	Q test(IVW)		0.086
	PD
	IVW (RE)	1.063(1.056-1.070)	2.09e-73
	IVW (FE)	1.063(0.866-1.305)	0.56
	Q test(IVW)		0.974
	LBD
	IVW (RE)	0.912(0.896-0.927)	1.33e-26
	IVW (FE)	0.912(0.581-1.431)	0.688
	Q test(IVW)		0.97
γ-Fibrinogen
	AD	OR[95% CI]	P
	IVW (RE)	1.027(0.996-1.060)	0.087
	IVW (FE)	1.027(1.001-1.055)	0.042
	MR Egger	0.984(0.912-1.062)	0.748
	Intercept(0.0060)		0.442
	Q test(IVW)		0.243
	PD
	IVW (RE)	0.982(0.789-1.222)	0.867
	IVW (FE)	0.982(0.809-1.190)	0.85
	MR Egger	1.277(0.699-2.329)	0.573
	Intercept(-0.0346)		0.526
	Q test(IVW)		0.276
	LBD
	IVW (RE)	0.837(0.717-0.978)	0.025
	IVW (FE)	0.837(0.558-1.256)	0.391
	MR Egger	1.090(0.371-3.206)	0.901
	Intercept(-0.0333)		0.696
	Q test(IVW)		0.865
Abbreviations: AD, Alzheimer's disease; DLB, dementia with Lewy bodies; FE, fixed effects; IVW, Inverse variance weighting; MR, mendelian randomization; OR, odds ratio; PD, Parkinson's Disease; RE, random effects.

## Sheet: Supplementary table 5
Supplementary table 5 Power calculations in the curremt MR study.
Outcome	Sample size	Proportion of cases	Selected scenarios
			OR=0.7	OR=0.8	OR=0.9	OR=1.1	OR=1.2	OR=1.3	OR=1.4	OR=1.5
AD	455258	0.158	1	1	1	1	1	1	1	1
PD	482730	0.07	1	1	1	1	1	1	1	1
LBD	6618	0.392	0.99	0.78	0.26	0.23	0.65	0.93	0.99	1
Abbreviations: AD, Alzheimer's disease; LBD, Lewy body dementia; OR, odds ratio; PD Parkinson's disease; MR, mendelian randomization;
Type 1 error of 5% and a proportion of variance explained equal to 0.1% are assumed.
